# Supplementary material for: Evolutionary, Molecular and Genetic Analyses of Tic22 Homologues in Arabidopsis thaliana Chloroplasts
Source: PLoS One. 2013 May 13;8(5):e63863. doi: 10.1371/journal.pone.0063863 (PMC3652856; doi:10.1371/journal.pone.0063863)
Supplement: Table S1 — The Tic22-related amino acid sequences used for the phylogenetic analysis. (XLS) [file pone.0063863.s004.xls]

## Sheet: Supp Table S1
Supplementary Table S1 The Tic22-related amino acid sequences used for the phylogenetic analysis
Species	Group	NCBI accession no.	Phytozome PACid	C. merolae locus	C. paradoxa CDS	Sequence
Synechocystis sp. PCC 6803	Cyanobacteria	NP_442405				MPWLQTFSFRRSPFSLARRHLKNKIFVKIKSIFLLSLLFEATATMKSLLRIGATLGLIGTTAIGTWLGTTLQALALPTEEVVKILQGVPVFTIVDAQGAPLVAVGNDNEKVTGVFISQQEANGFLQELKKQKPDVGSQVSVQPVSLGEVVKIAQANANQTDPLGFAYVPIPAQVQAAQQMPNSEYQGGVPLFVARGGEDQGYLTIQQENEQIIPFFLEASQIQQMVERFKQEQPAMADSIVIDVIAMENVISTLQTSDDAMLKQIRIVPTQEAIQFIRSLSAQQPK
Anabaena sp. PCC 7120	Cyanobacteria	NP_484158				MKALVRWGATLGLVGSTLLGTLSLGSLPAIALSEQQIKEKLDSVPIYLVTNEKGLPLSRPLPNAPNGQKAGGSITGAYMSRQEAQAFINELRNAKNKDPKMQEIVKSLQVTAVPLGVIYQQLQQTKKDPNRLLFAFKPVDQEIKGAMDLLRQSGQQVNQFKSVPMFAVRFAPDQGYVPIKVGTGNEQVVPLFLSKQDAQGLLGQVKPKHPKADIQVLDIDGVLQTLQDKNDTWLNQVVLVPSPESREYIRTLPKPPNTPAAPNRNNNNSRPGAK
Gloeobacter violaceus PCC 7421	Cyanobacteria	NP_926559				MKRRVQGWAAAILVSSIVWSGEVLALTQAQIIEKLKPVVLFTVATADGKPLLSLPPDGSKGPLVAGVYFSPQDAEAFVAAFKKKDAARGGQLRVQPVSLGNLYRLRLESRGTEEEVTLAFFANRTEVEWALSLLQAAGRKPEDLQGAPLFAATVNAGKKQYLTLQQNNRTVVPVYFTKQEMTAFIDRYRRQQANANVPVTVEVLDLEGILEALQEPTDSQTKKVMLVTPKAALDYARTQSGSPIPTVQPPKSPPAEGLAPTPDPH
Synechococcus sp. PCC 7002	Cyanobacteria	YP_001734844				MTAYFFRINFSNLAVILFEVLFMKSLVRLGQKALLMGTVIAGTILGVNGSVLALPEAAVVEKLRPIPMYMLINDEGQPIFATVTDQNGGESGVTGVFVSLSDAENLVAARQTESKRLLDAERAKPNADPQIVAELEAQAALWQEANVLPIGLDKIYQFAQSDEAEDLTFKFLPTMAQLNAAAQVTQQENFPGVPLFFLSIQEKDANGQDIVSFPTLAGDDNNGNGEIPVFFEVQPILEQLDAFPEDEELSINVMPLEVFIAKLLDEDLPAEEQEFLESMTLIPSTESAQLIQAVIEQQRQQQ
Synechococcus sp. PCC 7335	Cyanobacteria	ZP_05037457				MKLSIRRIFAQVLAIGTLGLGPMAIGLLSAPVLALSEEQIVQQREAVLSFILEDEEGPIAGPDGILVFVTLQSASDYIAANRLEDTDTIKVIPTNLERIHQVAEEIEGEPLRITLVPEEAEVENARDIDPDYQGGVPLFYAQLPNGAFAPLWQPDGEVVFPLYFSRSDLDESLARLPQEELGIEVAVIPLQVILQEIHTSDNEDLSRIRMLSPQVVDAIRAASEEAENTAPSDEPEAQ
Aquilegia coerulea	Tic22-III		22051029			MEFPWLKKNNNQPNQLSSSSSTTTTTTEPQTQNQNIFLNIQNQFSSFCQHSIQWPQPHHHHFPNFIQTFQTAISTFTSTSFPKKNPPHFAHLSSAHNKQPIHRFDLAMATEDIEERLAGIPVYALSNSDEEFVLISGVKTGKSLGLLCFSKNDADTLLEQMKSMDPGMRQSSKVVAVALNKVFQLKLDGVAFRFIPDSSQIKNAIQVNQNAGLSDQGFSGVPVFQSQSLVLKSQDKRYRPIFFRKEDLENSLRRASIQQKQLNPAFRQGDIQVSVLEEIIKTMKESSTSKWDDVVFIPPGFDVSTSVPQQEKLTANG
Vitis vinifera	Tic22-III		17837728			MRQGSKVVAVALNKVFQLKLDGVAFRLMPDSTQVKNALRVMEKAGFSDDGFSGVPVFQSRSLILQSQDKKYRPVFFRKEDLENSLLSASNQQNRLNPAFRQGDIQVAVFEEIIKGMQENASRQWDDVVFIPPGFDASISSPQQQATANG
Malus domestica	Tic22-III		22657315			MNLGNSNNQKTSSPPTHNPPQLSPQQAFTNLQNHCSGFLHHLSHLPLFNPNPSSLQTHLQSTFSNLQNQAKHAFDSRFSSFNPVHSSGKNPVWGRIAVSNKTQVANSPGGGSKAAMSTEDIEERLAGVPVYALSNASEEFVLVSGASTGKSLGLFCFKKEDADALLEHIRIMDPGMRSGSKVVAVALNKVFQLKVDGVAFRLIPEYSQVKNALKEREKVGTSDDDGFPGVPVFQEDLENSLSRASRDQNQLNPAFRPGDVQEGSTSTWDDVVFIPPGFDISTDPNKQ
Prunus persica	Tic22-III		17642570			LQQAFTNIQNHCSGFLHHLSHFPVFNPNPSSLKTQLESTFANLQNQAKHAFNTGLSSSVPKHSSGKTPVWARIAVNNKTQTTNSPGNGSKAAMSTEAIEERLAGVPVYALSNAAEEFVLVSGASSGKSLGLFCFKKEDAEALLEHIRIMDPGMRSGSKVVAVALNKVFQLKVDGVAFRLIPEYSQVKNALKEKEKVGTSDDDGFPGVPVFQSRSLILRSQSKSYRPVFFRKEDLESSLSRASREQNQLNPAFRPGDVQVAVLEEVIKGMKEGSTSTWDDVVFIPPGFDISTDPTKQ
Arabidopsis thaliana (atTic22-III)	Tic22-III	NP_189013				MNSNIFPPSKQQNELNNIQQSFSNLQSQCSNLLLNVSQTLNPLFNANTNNNKPNIFSALNSFRDQAKQALDSRISRFNSGKAPVWARISDDGGGARAQVTVPIRGSGKGLSADAIEERLAGVPVYALSNSNEEFVLVSGTSSGKSLGLLFCKEEDAETLLKEMKSMDPRMRKEGSKVVALALSKVFQLKVNGVAFRLIPESTQVKNALKERKTAGIDDDDFHGVPVFQSKSLILRSENMSYRPVFFRKEDLEKSLIRASSQQNRLNPALKPGDIQVAVFEDIVKGMRESTTSNWDDIVFIPPGFEVSTEQTQE
Thellungiella salsuginea	Tic22-III		20196604			MNSNIFQQKQLNLQESFSNIHTQCSNLLKNVSQTLNPLFNHKTEHEHHPNIFSALDSLREQAKQALDSGFSRFTSVSGSKNAPVWARISDDGAKTHVATAAPIRGAGLSAEDMEERLAGVPVYALSNPNEEFVLVSGTSTGKSLGLLFCREEDAEALLKQMKMMDPRMRKEGSKVVALALSKAFQLKVNGVAFRLIPESTQVKNALKERKTAGFTDDDFHGVPIFQSKSLILRSDNKTFRPVFFRKEDLEKSLIRAARQQNRLNPALKPGDIQVAVFEEIVKGMKESASNWDDIVFIPPGFEVSTEQTQE
Brassica rapa	Tic22-III		22702791			MDSNVSSSSKQQKHLTLQQSFSNIQTQCSDLLNNVSKTLNPLFNPNSNNIFSALDSFRAQAKQALDSGFSRFASGNTPPLWARISDDGGKTHVAPIRRSSGPGLSADDMEERLAGVPVYALSNSNEEFVLVSGTATGKSLGLLFCKAEDAEALLNQMKAMDPRMRKEGSKVVALALSKVFQLKVNGVAFRLIPESTQVQNALKERKTAGFTDDDFNGVPVFQSKSLILRSDNKSYRPVFFRKEDLEKSLTRASRQQNRLNPALKPGDIQVAVFEEIVKGMKENATSNWDDIVFIPPGFEVSTEETKD
Glycine max	Tic22-III		16259917			MMNFDGFQKALAEFQGRCSTLLGSLTRLQPNRARPPWARIAQPWGGRPMAMTVEAIEERLEGIPVYALSNASEEFLLVSGSSSGKNLGLFCFNKDDAEALLNQVTLIDPHARQGSKVVPVALNKVFQLKVNGVAFRLIPEFSQVKNALQEREKSGFASSGFSGVPVFQSRSLILKSQNKRFRPLFFRKEDLENTLKSAAREQNKLNPTMRKGDIQVATLEDVIKEMKENSTSNWDDVIFIPPGFDVSDDSNEQ
Phaseolus vulgaris	Tic22-III		23553221			MSFDGFLKTLTDLQAHCSTLLANLTHLQPNHSFPAPRTSPPWARIAPPARSRPMTVEAIEERLEGIPVYALSNASEEFLLVSGSSSGKNLGLFCFNKDDAEALLNQVTLIDPHARPGSKVVPVALNKVFQLKVNGVAFRLIPEFSQIQNALKEREKSGSASSGFSGVPVFQSRSLILKNENKRYRPLFFRKEDLENTLKSAARDQNRLNPTMRRGDIQVATLEDVIKEMRENSASNWDDVIFIPPGFDVSDDSNEQ
Brachypodium distachyon	Tic22-III		21813339			MPFDFPWLKNPAATSTPNPNPSKPSNPNPFLAIQAHLTSFLSSLPLPRALPPPWARIPSSSSSPVALPVAEIEDRLSGVPVYALANSSQEFVLVSKTHGGGAEGESSGARPPPALGVLCFRREDADALLAQMDGTMRAGSTVVPVALNKVIQLKSDGVAFRFLPDFTQVANAMKLMQDEGQLVNEGFLGVPVFQSRSLVLMSDSKRCRPVFFRKEDLDNSLHRASRDQQKPNPVRIGDTQVSSLEDMITSMKDSSSSTWDDVVFIPPGFDLATGSK
Oryza sativa	Tic22-III		21900796			MPFHFQFPWLPNNPTSSSSSPTKPPSPAIPNPFLPIQAGLASFLSSLPLPRAAFPPPPWARISSASASAASASALPVAEIEERLAGVPVYALANSSQEFVLVSSARGGGGGGGGARAAVPPPALGLLCFRREDADALLAQMDGDMAAGSTVVPVALNKVIQLKSDGVAFRFVPDSSQVANAMKLMENEGQYVNDGFPGVPVFQSRSLVLMSDNKRYRPVFFRKEDLDNSLHRASRDQQKPNPAVKMGDIQVSSLENIIKSMKDSSSSKWDDAVFIPPGFDLATSSKQSNHDN
Panucum virgatum	Tic22-III		23760801			MPSHFQFPWLKNPTTTTTAAGSSNPDASPSPSPSIPNPFLPIQAHFTSFLSSLPRALPPPPPWARIPSPSPSPSRASATPLPSAEIEERLAGVPVYALANAAHEIVLVSSARAEGQHGGVGARPPPALGLLCFRKEDADALLEQMEGDMRAGSSVVPVALNKVIQLKSDGVAFRLLPDSSQVANAIKLMQDEGLYAREGFPGVPVFQSRSLVLMSDNKRYRPVFFRKEDLDNSLYRTSRDQQKPNPAVRLGDTQVSSLEDIIKSMKDSSSSKWDDVVFIPPGFDLATGSKPSHLNK
Sorghum bicolor	Tic22-III		1956455			MPFRFEFPWLKNPNTTAGTSNRDTNPSPRFPNPFLPIQAHVTSFLSSLPQALPPPPPWARIPSPSSASTSVALPTAEIEERLAGVPVYALANAAQEFVLVSSTRVGGQGGEGVRVRPPPALGLLCFRKEDADALLEQMEGDMRAGSSVVPVALNKVIQLKSDGVAFRFLPDSSQVANAIKLMQDEGLYAREGFPGVPVFQSRSLVLMSDNKRYRPVFFRKEDLDNSLHRTSRDQQKPNPAVRFGDTQVSSLEDIIKSMKDSSSSKWDDVVFIPPGFDLATGSTPSHLSK
Zea mays	Tic22-III		20834593			MPFRFQFPWLKNPTTNGGTSNIDTNPSPRFPNPFLPIQAHVTSFLSSFPRALPPPPPWARITSPASTSGALPTSEIEERLAGVPVYALANAAQEFVLVSSTRVGGQGGESVSPTQALGLLCFRKEDADALLEQMDGDMRAGSGVVPVALNKVIQMKSDGVAFRFLPDSSQVANAIKLMQDEGLYAGEGFPGVPVFQSRSLVLMSDNKRYRPVFFRKEDLDNSLHRTSRDQQKPNPAVRFGDTQVSSLEDIIKSMKDSSSSKWDDVVFIPPGFDLATGSTPSQLRK
Aquilegia coerulea	Tic22-IV		22042170			MNDSSLPLSAMEFPKPSPLSSITTFVHQQLHRFNSEITTRFEESKQFIGNAISNLPLNKQRQQPHSHSPSSSLFASITTALPKHAFDIALSSDYVAKTLAGTAVYTVSNSNNEFVLISDPNNIKSLGILCFRQEDAETLLAQVQLKQPILCRGAKVVPITLDQVYMLKVEGIAFRFLPDPAQIRNALELKAADLKNGFDGVPVFQSDLLVVRKKNKRYCPIYFQKEDLEKELMKVTRISRGSGLSQNIVVGSLEDVLKKMEMSDKNSGWEDLIFIPPGKSYSQHVQEVAMG
Vitis vinifera	Tic22-IV		17821902			MSQEARGAKRDLGVALSSDHVAKSLAGTAVYTVSNSNNEFVLISDPNGIKSIGLLCFRQEDAEAFLAQVQSRTRELRSQARVVPISLDQVYMLKVEGIAFRFLPDPVQIKNALELKAADIKSGFDGVPVFQSDLLVVKKKNRRYCPIYFQKEDIVKELSKVSRSSRGPGVTQHIMVGSLEDVLRKMETSEKNSGWEDLIFIPPGKSHSQHIQEVTKR
Malus domestica	Tic22-IV		22667820			MESAKPYPRSNPLLSLSTFIHQHCLRLGAELSTRFEDTKRLXGNFAPLASRRMCSAPVYPPFAWLAQSSHALAATLSSDHVAKSLAGTAVYTVSNSNNEFVLISDPNEAKSIGLLCFRQEDAEAFLAQVRSRRELRSAAKVVPITLDQVYMLKVEGIAFRFLXDPVQIRNALELXSADRSAFDGVPVFQVG
Prunus persica	Tic22-IV		17652241			MESPKPYGRSNPLLSLSTFIHQNCLQLGAELSSRLEDTKRLAGTLAGNLAPSARRRMCSAPVAPPFAWLSQSNHALAATISSDHVAKSLAGTAVYTVSNSNNEFVLISDPNEAKSIGLLCFRHEDAEAFLAQVRSRRELRSAAKVVPITLDQVYMLKVEGIAFRFLPDPVQIRNALELKSADRSAFDGVPVFQSDLLVMKKKNKRYCPIYFTKEDIEKELSKVSRVSRGPGVSQHIMVGSLEDVLRKMELSEKNSGWEDLIFIPPGKSYSQHIQDVVKA
Glycine max	Tic22-IV		16254795			MESRGHSNPLLSFSSFIHQHCVRLGSDLATRLDDTKRALAQAHHNLLFPKHALAATSTLGSLHVAKSLVGTSVYTVSNSNNEFVLISDADGAKSIGLLCFRQEDAEAFLAQVRSRSRELRSKARVVPITLDQVYMLKVEGIAFRFLPDPVQIRNALELKPANKGGFDGVPVFQSELLVVKKKKKRYCPVYFSKEDIEQELSKVSRASRGPGVSQHIAVGSLEDVLRKMEMSERNSGWEDLIFIPPGKSRSQHIQELNE
Phaseolus vulgaris	Tic22-IV		23536034			MESRGHSNPLLSFSSFIHQHCVRVGADLATRLDDTRRALAQAHHNLLSPKHALAATATLGSHHVAKSLVGTSVYTVSNSNNEFVLISDADGAKSIGLLCFRQEDAQAFLAQVRSRSRELRSKARVVPITLDQVYMLKVEGIAFRFLPDPVQIKNALELKPANKGGFDGVPVFQSELLVVKKKNKRYCPVYFSKEDIEQELSKVARTSRVPGASQHIVVGSLEDVLKKMEMSERSTGWEDLIFIPPGKSHSQHIQEITE
Arabidopsis thaliana (atTic22-IV)	Tic22-IV	NP_195061				MESSVKPNPFLSFSSFIHHQCTRFSSDLSARIEDTKRFAETLATRRFSLPTPPPFASVSQSKSGTPTTTLSPSLVAKALAGTSVFTVSNTNNEFVLISDPTGGKSIGLLCFRQEDAEAFLAQARLRRRELKTNAKVVPITLDQVYLLKVEGISFRFLPDPIQIKNALELKSSGNKNGFDGVPVFQSELLVVRKKNRRYCPVYFSKEDIERELSKYTRASRGDQQIMVGSLEDVLRKMEMSEKNSGWEDVIFIPPGRSYAQHMQDLIKE
Thellungiella salsuginea	Tic22-IV		20194177			MESSVKPNPLLSFSSFLHHHCNRFASDLSARIEDTKRFAETLTTRRFSPPSPFASVSQSKPSSTAVTSSTTLNPSHVAKALAGTSVFTVSNTNNEFVLISDPTGDKSIGLLCFRQEDAEAFLAQARLRRRELKTNAKVVPINLDQVYLLKVEGISFRFLPDPIQIKNALELKSSGSKNGFDGVPVFQSELLVVRKRNKRYCPVYFSKEDIERELSKYTRASRGDQQIMVGSLEDVLRKMERSEKNSGWEDVIFIPPGRSYAQHMQEVIQE
Brassica rapa	Tic22-IV		22703805			MESSSSVKPNPFLSFLHHHCTRFASDLSSRFEDTKRLAESLTNRRFSPSPFASVSQSPKPSSGASTTTLNPSHVAKALAGTSVFTVSNTNNEFVLISDPTGDKSIGLLCFRQEDAEAFLAQARLRRRELKTNAKVVPINLDQVYLLKVEGISFRFLPDPIQIKNALELKSSSSKNGFDGVPVFQSELLVVRKKNKRYCPIYFSKEDIERELSKYTRADQQIMVGSLEDVLRKMERSEKNSGWEDMIFIPPGRSYAQHMQEVVKEIK
Brachypodium distachyon	Tic22-IV		21818064			MPPPNSTRSSSLPLAAAPMSNPSPSSSPPPNPLAAASSFLQHHLSNLASRFAAPRPALAAAHPPGPQGSSLSLALAPDEVARALTGTPVFTVCNSSNEFVLVSDPATGLRSLGLLCFRSEDADALLSHVRTRQPVLGKGAKVVPITLDQVYMLKAEGIAFRFLPDPLQIKNALELKSGLTGFDGVPVFQSDLLVVKKQKKRYCPIYFQKEDIERELKKASKGSKGSALLKQIMVGSLEDVLKKMEINDRNSGWDDMIFIPPGKSLNQHINEDCYRKRE
Panucum virgatum	Tic22-IV		23765065			MLKAEGIAFRFLPDPLQIKNALELKSGLTGFDGVPVFQSDLLVVKKQKKRYCPIYFQKEDIERELTKASKSSRGSALSKQIMVGSLEDVLKKMEINERNSGWDDLIFIPPGKSLNQHINEVSA
Sorghum bicolor	Tic22-IV		1983025			MAPPDSISTRSSLPLAAAPMSDPTPSPYAASPPPPNPLAAAASFLQHHLSRLASHLNAPRPALAAAAAAARTPGPQGASLSLALAPDEVARALTGTPVFTVCNSSNEFVLVSDPATGLRSLGLLCFRSEDADALLSHVRTRQPVLGKGAKVVPITLDQVYMLKAEGIAFRFLPDPLQIKNALEMKSGLTAFDGVPVFQSDLLVVKKQKKRYCPIYFQKEDIERELTRASKGSRGSVLSKQIMVGSLEDVLKKMEINERNSGWDDLIFIPPGKNLNQHINEVSA
Zea mays	Tic22-IV		20836749			MAPPDSISTCSSLPLAAAPMSEPTPFPFAASPLPNPLVATASFLQHHLSRLASHLNVPRPALAAAAARTPGPQGASLSLSLAPDEVARALTGTPVFTVCNSSNEFVLVSDPATGLRSLGLLCFRSEDADALLSHVRTRQPVLGKGAKVVPITLDQVYMLKAEGIAFRFLPDPLQIKNALEMKSGLTAFDGVPVFQSDLLVVKKQKKRYCPVYFQKEDIERELTRASKGSRGSALSKKIMVGSLEDVLKKMEINERDSGWDDLIFIPPGKSLNQHINEVSA
Oryza sativa	Tic22-IV		21931832			MPPPPPNSSSSSSSSSSLPLAAAPMSNPSAPSSSSSSSSLPPNPLAAASSFLHHHLSRLASRFAAPPRPALAAVTASAAPPGPQGASASLSLALAPDEVARALTGTPVFTVCNSSNEFVLVSDPATGLRSLGLLCFRSEDADALLTHVRMRQPVVGRGAKVVPITLDQVYMLKAEGIAFRFLPDPLQIKNALELKSGLTAFDGVPVFQSDLLVVKKQKKRYCPIYFQKLRRT
Physcomitrella patens	Tic22-IV		18061981			MTEGGSGSSAACKGEYVAGGRRMAQRRPLLDGGAVVSDVRRRLVEAQNWLGVAVAEGANRISRFGLSIEDGRGMMVQKMERIGNRRSDPRSKIRSGQLPWEKVWTAMSGFGAQFEAQLQRSKAGIPEAMLRMIWNRGAPRPLIASLSLGLPAQGGEALEAKHVFDIAMSGEQVAKRLDGVPVYTVSNSANEFVLISDLNTSKSLGIFCFREADAEALLSQVRDREPSLGRGAKVVAVSLDKVYQLSTEGIAFRFLPDPRQVKNALEARSRAGEPGKAFDGVPVFQSDNLILRSNNRRFCPIFFSKEDLETALQRAFKQQQKINPALKVGSFEDVLKRMEGNEEDSGWGDIVFIPPGMDAYKHLSKSQGTVVG
Selaginella moellendorffii	Tic22-IV		15421894			FDLAMAPDQVSKRLDGVPVYTVSNHDNEFVLISDSNGHKSLGLFCFRHEDAEALLAQIRDREPGLGRGAKIVAVSLDKVYQLKTEGIAFRFLPDPLQVKHALESRAKAGDPGKAFDGVPVFQSDNLVLRSKNRRFCPIFFSKEDLERALLGAFKQQQKINPALKVNTDIQVGSFEDVLQRLESSDDGSGWGDVVFIPPGMDALSHFSEKVS
Physcomitrella patens	Tic22-IV		18068833			MDVASASRVVSSAGGVADGMRGFRRCTPLGEDLVMLVRLADTRNWLRCEQLVENRKRIVAQSVGSVRRNRRAVWNGISDCEKKLWMGSSGLGTQVETQLPRTRFERARRVRDQKPLRVPMASFSLGSPNQGDEWESKLRSESEEVETNLRNAMTEEQVNKCLDGVPVYTVSNSANEFVVVSEMNSPESYGIICFRETDAEAFLSQIRSRDPSAGSDVRVTAIPLGKVLQLSSKEGETFRFVPDPNQIRNAYEVKARAGELSKAFEGVPVFQSESLTLNSINRRLLPIFFSKEDLETALQTAFEEQKRVDPALEFKPNIQVDSLEDILDMMEGSEEETQRAEIVFIPAGMDVFKYLTQFEGAIAR
Chlamydomonas reinhardtii			19860381			MREGVTRWLERTPLAQIIRNAQEGVATQQRQRDQGPWAPMLASIAMSGAGPRPQPVMDLAMAKDEVKARLAPVPVYTVANPKNEFVLVAGENNTQLGFFFFRKEDAEALIEKIREENPRLARDSKILRVPMDNVYEVFTTPREQTGLQGIHFRFMPDMKQVAHALQLYKDAGVPTRQFIGVPVFQAEGLTVTTRDMQYVPLFLCKEDLDIAVQSAYVQRNAAQIKLYKDKADKYQADYDQIASQLEAAANGRERGGLESRLAKARVKLEAARDKVESVERAPLPKVEVGSFEEVVMRMTASAGNELAAWSQVMFVAPELLRDSAGAGGKK
Volvox carteri			23131891			MERNEGPLQHLQRSLDHVGRGLASQWQQLPAQVERTFVPMRQGVSRWWEQTPIAQIIRNVQEAAAAPPRVRDQGPWAPLLASITMGSAAHRPQPVMDLAMAKEEVKARLAPVPVYTVANPKNEFVLVAGENHTQLGFFFFRKEDAEALIEKIREENPRLARDSKILRVTMDNVYEVFTTPREQTGLQGIHFRFMPDMKQVAHALELYKAAGVPTRQFIGVPVFQAEGLTVTTRDMQYVPLFLCKEDLDIAIQSAYMQRNAAQIKLYKDKADKYQADYEQIASQLESASGRERSGLESKLAKARAKLDAAREKVESVERAPLPKVEVGSFEEVVMRMTASSGNELAAWSQVMFVAPALLQEASKGGAAAKK
Cyanophora paradoxa					10085/8432-8552	MASFAATLITSAVCAAPARQRSAESVPARQPASSRLFGASKRSDFFGVRAAADSRPVFRPVSVPTISMSLKEEDVSGEETSEARSKLAGAAIAVAGVAGIAAFGVMTQSESAEAIDRATLTKQLSEVPVFTIVDASNKPIVASNWGEEKGRFVVFYFSRKDAMAALPKARAGQPGKNLKVMTVGLDKAYKLTKDAEAAAKSGAAVDAGSDAGIQARYVPVAKQIKNAVDVLKTQGRKVTHFNGTPIYQAEGLTMRQGNDTRQFIPLFFTKEDLEAAWAEMRRGNPAMSPQPRIEARPPPALSFLLSVGAFEELMKRMEDTDSPEWQRVVFFAPKESLDFVGQPRW
Cyanophora paradoxa					2409/422-473	MAKNRARAVGALATLLAKEAEAIPLSNVLKALENVPVFTITNAQGTPLTASSISGNKGRVGVFFINRLDAEQMLNKARPPSQRRSPLSLRLVRADNPSVGRTAKVTAVGLDKAYEIQRKFAKDGDKGEEVIFRFYPNLEQASRLVKHAQNILKGQGKKWEPLHGDGDNNMYIPLFFTKEDMESAWREMRKSNPQMKATPDVEEMESDNAPHWHQVVFFAPVDSLNYIKASRGKGLKI
Cyanidioschyzon merolae				CMJ105C		MSAFAVPAAHPARRQRPALGLDRPLVPRWSSKRQVLFHRGRPLVTFRKHLLSATERVCLSEQRTPGVVGQPAPETSWMQRAARALLLGLATVNIWTPLLRGFSLGAGLQVLLGAPAVSAAKTPHARYSRKTLSEKLAQVPVFAVTNESGQPFLAAMERGLQVGLIFFDPDDAIKMLEDLKRSSGKEAEDARIFIMGLDRAFEMVKSKPQPSGLRGPRGDELKMVFRFYPNQQQLEYARTVAKKTKQPTVRGVPCFVAKGLTLRKGKEFVIPIFLDKRDLDEAWNRLRQELAELPKQPEIEVGDLIEVILRLEEAAKNPKSLNETELQDLRRVAFFPSSKSVEFMKRESAKQFKGTARMHSRP
Synechococcus elongatus		YP_400879				MNKFLTSAAALVISLSGGVAIPLIAPPAAIALSDQEVAARIGRVPVFVILTKEQQPLLFTSRDKDGKEVNKTFPVFINQTQAQAALAELQKSNQPLGKDARIGSLLLPKALELILDFLKKTNDPKVTYEIIPDPKQRAKALELYKADKNIKPEQLKQLESEAFVPIFYSESLSITMTNQQGQPVKDAKGNAIRRIPLFLEYEPLAAELEKLKKQDTNAKAGEYAITVTDLLTIINTLTAAQPGSNESLIELLPPVSSLPVLQELVKQLTPTNGTTPPRATTTTPPAAGTGTTPPRATNPTPTPRPAN
Arabidopsis thaliana (At5g62650)		NP_568958				TPEWLKKMFSTITKSERNGPVFRFFMDLGDAVSYVKKLNIPSGVVGACRLDLAYEHFKEKPHLFQFVPNERQVKAANKLLKSMPQNGKTQKVEGVPVFGAQNLDIAVATADGIKWYTPYFFDKAVLDNILEESVDQHFHTLIQTRHVQRRRDVVDDSLASEVMEEMGDSMLEPPEVQEAMEEIGTSGIPLSVVAKAAEIQLLYAVDRVLLGSRWFRKATGIQPKLPYLVDSFERR
Thellungiella salsuginea			20199916			TPEWLKKMFSSITKSERNGPVFRFFMDLGDAVSYVKKLNIPSGVVGACRLDLAYEHFKEKPHLFQFVPNERQVKAANKLLKSMPPNGKKQKVEGVPVFGAQNLDIAVATADGIKWYTPYFFDKAVLDNILEESVDQHFHTLIQTRHVQRRRDVVDDSLTSEVMEEMGDSMLEPPEVQEAMEEIGTSGIPLSVVAKAAEIQLLYAVDRVLLGSRWFRKATGIQPKLPYLVDSFERR
Brassica rapa			22695398			TPEWLKKMFSTITKSERKGPVFRFFMDLGDAVSYVKKLNIPSGVVGACRLDLAYEHFKEKPHLFQFVPNERQVKAANKLLKSMPPSEKKQRVDGVPVFAAQNLDIAVATSDGIKWYTPYFFDKAVLDNILEESVDQHFHTLIQTRHVQRRRDVVDDSLTSEIMEEMGDSMLEPPEVQEAMEEIGTSGIPLSVVAKAAEIQLLYAVDRVLLGSRWFRKATGIQPKLPYLVDSFERR
Malus domestica			22664215			TPEWLKKMFKSITNSERNGPVFRFFMDLGDAVTYVKRLNIPSGVVGACRLDLAYEHFKEKPHLFQFVPNEKQVKAANKLLKTMPQSGRCKRVDGVPVFSAQNLDIAIASSDGIKWYTPYFFDKNMLDNILEESVDQHFHSLIQTRHTQRRHDVIDDNIPAEVIEEMGDNLWEPPEVQEVMDEIGNSGIPLSVISKAAEMQLLYAVDKVLLGNRWLRKATGIQPKFPYMVDSFERR
Prunus persica			17667413			TPEWLKKMFASVTNSERNGPVFRFFMDLGDAVTYVKRLNIPSGVVGACRLDLAYEHFKEKPHLFQFVPNEKQVKAANKLLKAMQQNGRCKRVDGVPVFSAQNLDIAIASSDGIKWYTPYFFDKNMLDNILEESVDQHFHSLIQTRHMQRRRDVIDDSLPAEVIEEMGDNLWEPPEVQEVMDEMGNPGIPLSVISKAAEMQLLYAVDKVLLGNRWLRKATGIQPKFPYMVDSFERR
Glycine max			16303315			TPEWLKKIFAPITKSERNGPVFRFFIDLEDAVSYVEKLNIPSCVVGAFRLDLAYKQFKEKPHLFQFVPNEKQVKAANKLLKTISEHGDKKKVDGVPVFGAQNLDIAIATTDGIKWYTPYFFDKNMLDNILEDAVDQHFHNLIQTRHMQRRRDVVDDNLAAEVIEEMSDRLGEPPEVQELLDEMGHPSIPLSVISKAAGLQFQYTVDKVLLGNRWLRKATGIQPKFPYMVDSFERR
Phaseolus vulgaris			23537334			SPEWLKKIFAAITKSERNGPVFRFFIDLGDAVSYVKKLNIPSGVVGACRLDLAYEHFKEKPHLFQFVPNEKQVKAANKLLKAISQHGIRKKVDGVPVFSAENLDIAIATTDGIKWYTPYFFDKNMLDNILEEAVDQHFHTLIQTRHMQRRRDVVDDNLAAEVIEEMGDNLGEPPEVQELLDEMGHPSIPLSVISKAAELQFHYTVDKVFLGNRWLRKATGIQPKFPYLVDSFERR
Aquilegia coerulea			22058731			IPEWIKSMFSVFNKSENNGPVFRFFMDIGDAVSYVKRLNIPTGVVGACRLDLAYEHFKEKPHMFQFVPNEKQVKAANKILKKTQHSEKRIVDGVPVFTAQNLDIAIATGDGIKWYTPYFFDKNMLDNILEESVDQHFHSLIQSRHMHRRRDVIDDNLTAEVVEDNRDNLWEPPEVQEVLDEMGYPGLPMSVISKAAEVQLLDAVDKVLLGNRWLRKATGIQPKFPYRVDSFEKR
Vitis vinifera			17835832			MPQRIKKMFATITKSDKNGPVFRFFMDLGDAVRYVKKLNIPSGGVGACRLDLAYGHFMEKPHLFRFVPNEKQVKAANKLLKKIPQNGGRKRIDGVPVFTAQNLDIAIATTDGIKWYTPYFFDKHTLDSILEQSIDHHFHHLIQSRHVQRRRDVIDDNLAAEVLEDNAESLWEPPEVQEVLDEVGHPGIPLSVISKAAEMQLLYAVDRVLLGNRWLRKATGIQPKFPYMVDSFEKR
Brachypodium distachyon			21805484			TPTWFKRILSPLKKSESSPVFRFFMDLNDSVSYVKRLNVPSGMVGACRLDVAYEHFKEKPHMFQFVPNEKQVKAANKLLKSIPQKSRRKKLAGVPVFSAQNLNIAVATDDGIRWYSPYFFDKNLLDNILEASMDQHFHSIIQNRHIRRRRDIVDDSLTSEILEESADSLLEPPEVQELMNEIGPAGIPLSVVTKAAEIQLLDVVDKLLLGNKWLRKATGIQPRFPYVVDSFEER
Sorghum bicolor			1960134			TPMWFKRMLSPLKKSESSPVFRFFMDLNDAVSYVKRLNVPSGMVGACRLDVAYEHFKEKPHLFQFVPNEKQVQAANKLLKSLPQRSRRKKLGGVPVFSAQNLNIAVATNDGIRWYTPYFFDKNLLDNILEASMDQHFHSIMQNRHTQRRRDIVDDSLTSEIIEESAESLLEPPEVQELMNEIGPAGIPLNVVTKAAEIQFLDVVDKVLLGNKWLRKASGIQPKFPYVVDSFEER
Zea mays			20828771			TPMWFKRMLSPSKKTENSPVFRFFMDLNDAVSYVKRLNVPSGMVGACRLDVAYEHFKEKPHMFQFVPNEKQVQAANKLLKSLPQRGRRKKLDGVPVFSAQNLNIAVATNDGIRWYTPYFFDKNLLDNILEASMDQHFHSIMQNRHTRRRRDIVDDSLTSEIIEESAESLLEPPEVQELMNEIGPAGIPLNVVTKAAEIQFLDVVDKVLLGNKWLRKASGIQPKFPYVVDSFEER
Oryza sativa			21903161			TPMWFKRILSPLKKSENGPVFRFFMDLNDAVSYVKRLNVPSGMVGACRLDVAYEHFKEKPQMFQFVPSEKQVKAANKLLKSLPQRRRRKKLDGVPVFSAQNLNIAVATNDGIRWYTPYFFDKNLLDNILEASMDQHFHSMVQNRHTRRRRDIVDDSLTSEMMEESADSFLEPPEVQELMNEIGPVGIPLNVVTKAAEIQFLDVVDKMLLGNKWLRKATGIQPQFPYVVDSFEER
Panucum virgatum			23796854			TPAWFKKILSPLKKSENGPVFRFFMDLNDAVSYVKRLNVPSGMVGACRLDVAYEHFKEKPHMFQFVPNEKQVKAANKLLKSFPQRGRRKRLRGVPVFSAQNLNIAVATNDGIRWYTPYFFDKNLLDNILEASMDQHFHSIMQNRHVQRRRDIVDDSLTSEIIEESADSLLEPPEVQELMNEIGPAGIPLNVVTKAAEIQLLDVVDKVLLGNKWLRKAA
Physcomitrella patens			18072962			MEKAYERAMNVLFTDDMKGPVFRFYFNKDDAAEYVRRLNITGSAVGPCSLDAAYKYYKSKEGMFKFIADQRQVKVAKELVRRERGDKAANKLKGVPVFTARNLTIALSTPQGVRWFRPYFFNKKQLDSLIGHSVDHYYEMLISARRAQRYSQIAENNGDAFAGGESMDDELDGLMDPPEVQELMEELGQGGGGMEFVGLKVLEAQFMDLADRVLLGHQWSRRMIHLQPRFPVIVDSFERL
Selaginella moellendorffii			15402899			EIGSVPLHLAYKFFKERPSLFSFIPSKKQVDLAKTIIKKEQGGKAAQQFQGVPVFTSHCLSILVVGPSGARWFRPHFFKKEELDGVIRSSMEHHYQSLIRNRRARRHNQVSDFPSDMAEDDLEMLESQDIQDFVEDMDEWSSVLESIMAKAAQMYFQDTLDRAIFGNKWCRMLAGIQPSFPILVDSFERR
