# Supplementary material for: Evolutionary, Molecular and Genetic Analyses of Tic22 Homologues in Arabidopsis thaliana Chloroplasts
Source: PLoS One. 2013 May 13;8(5):e63863. doi: 10.1371/journal.pone.0063863 (PMC3652856; doi:10.1371/journal.pone.0063863)
Supplement: Table S2 — Segregation analysis of the Tic22 T-DNA mutant lines employed in this study. (XLS) [file pone.0063863.s005.xls]

## Sheet: Supp Table S2
Supplementary Table S2 Segregation analysis of the Tic22 T-DNA mutant lines employed in this study
Genotype	Generation	Antibiotic	Resistant (R)	Sensitive (S)	R:S ratio	P-valuea
tic22-IV-1b	T5	Kanamycin	-	-	-	-
tic22-IV-2c	F2	Sulfadiazine	61	15	4.06667	0.289315
tic22-III-1	T3	Sulfadiazine	122	41	2.97561	0.963931
tic22-III-2	T3	Sulfadiazine	128	42	3.04762	0.92943
aGoodness of fit of the observed ratios to 3:1 (indicating the presence of a single T-DNA insertion locus) was assessed by χ2 analysis. P-values are the probabilities that the observed ratios differ from 3:1 due to random chance only.
bThe kanamycin-resistance marker of this line was silenced, precluding segregation analysis.
cThese plants were derived from a backcross to Col-0 wild type.
